# Supplementary material for: Characterization of OsPIN2 Mutants Reveal Novel Roles for Reactive Oxygen Species in Modulating Not Only Root Gravitropism but Also Hypoxia Tolerance in Rice Seedlings
Source: Plants (Basel). 2024 Feb 7;13(4):476. doi: 10.3390/plants13040476 (PMC10892736; doi:10.3390/plants13040476)
Supplement: Supplementary file 1 [file plants-13-00476-s001.zip]

Archive with 1 entries (1 files):
- plants-2816858-supplementary.pdf
